# Supplementary material for: MicroRNA-145 Impairs Classical Non-Homologous End-Joining in Response to Ionizing Radiation-Induced DNA Double-Strand Breaks via Targeting DNA-PKcs
Source: Cells. 2022 Apr 30;11(9):1509. doi: 10.3390/cells11091509 (PMC9102532; doi:10.3390/cells11091509)
Supplement: Supplementary file 1 [file cells-11-01509-s001.zip]

Archive with 1 entries (1 files):
- cells-1605151-supplementary.pdf
